# Supplementary material for: Modulation of Endocannabinoids by Caloric Restriction Is Conserved in Mice but Is Not Required for Protection from Acute Kidney Injury
Source: Int J Mol Sci. 2021 May 22;22(11):5485. doi: 10.3390/ijms22115485 (PMC8196977; doi:10.3390/ijms22115485)
Supplement: Supplementary file 1 [file ijms-22-05485-s001.zip]

Archive with 1 entries (1 files):
- ijms-1212688-supplementary.pdf
